# Supplementary material for: Distinct Phenotypes of Kidney Transplant Recipients in the United States with Limited Functional Status as Identified through Machine Learning Consensus Clustering
Source: J Pers Med. 2022 May 25;12(6):859. doi: 10.3390/jpm12060859 (PMC9225038; doi:10.3390/jpm12060859)
Supplement: Supplementary file 1 [file jpm-12-00859-s001.zip]

Archive with 1 entries (1 files):
- jpm-1719041-supplementary.pdf
